# Supplementary material for: A Critical Gap in Seagrass Protection: Impact of Anthropogenic Off-Shore Nutrient Discharges on Deep Posidonia oceanica Meadows
Source: Plants (Basel). 2023 Jan 19;12(3):457. doi: 10.3390/plants12030457 (PMC9921266; doi:10.3390/plants12030457)
Supplement: Supplementary file 1 [file plants-12-00457-s001.zip]

Archive with 1 entries (1 files):
- plants-1929439-supplementary.pdf
